# Supplementary material for: Elucidating Alterations in Viral and Human Gene Expression Due to Human Papillomavirus Integration by Using Multimodal RNA Sequencing
Source: Viruses. 2025 Oct 6;17(10):1344. doi: 10.3390/v17101344 (PMC12567678; doi:10.3390/v17101344)
Supplement: Supplementary file 1 [file viruses-17-01344-s001.zip]

Archive with 13 entries (12 files):
- Supplement/
- Supplement/Table S1.xlsx
- __MACOSX/Supplement/._Table S1.xlsx
- Supplement/Fig.S2 (600dpi).pdf
- __MACOSX/Supplement/._Fig.S2 (600dpi).pdf
- Supplement/Fig.S1 (600dpi).pdf
- __MACOSX/Supplement/._Fig.S1 (600dpi).pdf
- Supplement/Table S3.xlsx
- __MACOSX/Supplement/._Table S3.xlsx
- Supplement/Fig.S3.pdf
- __MACOSX/Supplement/._Fig.S3.pdf
- Supplement/Table S2.xlsx
- __MACOSX/Supplement/._Table S2.xlsx
