# Supplementary material for: Elucidating Alterations in Viral and Human Gene Expression Due to Human Papillomavirus Integration by Using Multimodal RNA Sequencing
Source: Viruses. 2025 Oct 6;17(10):1344. doi: 10.3390/v17101344 (PMC12567678; doi:10.3390/v17101344)
Supplement: Supplementary file 1 [file viruses-17-01344-s001.zip › Supplement/Table S1.xlsx]

## Sheet: Sheet1
	Table S1. Number of sequenced reads and mapping rate of RNA sequencing
	sample ID	sample name	Total number of sequenced reads	Total number of uniquely mapped reads	overall mapping rate (%)	RNA integrity number
	Cx01	4546R	23188641	13187994	95.38	7.8
	Cx02	4626R	23702587	13350302	93.82	8.2
	Cx03	4726R	21661160	13780658	94.19	8.1
	Cx04	4786R	21728270	12717806	93.75	9.2
	Cx05	4820R	21694376	11710051	94.86	8.1
	Cx06	4960R	22302579	14510151	95.03	6
	Cx07	3346	22222113	13080510	95.55	6.6
	Cx08	3566	21998308	11563633	95.52	6.9
	Cx09	3672	23532455	13249525	95.98	7
	Cx10	3924	23180080	14697634	95.31	6.8
	Cx11	4018	20932053	14023728	94.86	6.9
	Cx12	4060	21182710	14195198	94.46	9
	Cx13	4085	20960488	12888350	94.81	7.2
	Cx14	4093	21157568	13944572	94.57	6.1
	Cx15	4138	20097445	12823374	94.99	7.1
	Cx16	3797	20156391	13398912	94.44	6.1
	Cx17	3153	21014521	13945120	95.59	6.2
	Cx18	3180	20497184	13010080	94.52	6.8
	Cx19	3186	19317791	12926644	94.68	7.1
	Cx20	3691	19875099	13016710	94.93	7.4
